# Supplementary material for: Integrative multi-omics analysis reveals the interaction mechanisms between gut microbiota metabolites and ferroptosis in rheumatoid arthritis
Source: Front Immunol. 2025 Jul 9;16:1608262. doi: 10.3389/fimmu.2025.1608262 (PMC12283288; doi:10.3389/fimmu.2025.1608262)
Supplement: Supplementary file 1 [file Table1.xlsx]

## Sheet: Sheet1
Supplementary Table 1. Ferroptosis-associated genes.
TP53
AIFM2
NFE2L2
PLXNB2
EGFR
HMOX1
HIF1A
KRAS
APOE
IL6
STAT3
TNF
TGFB1
YAP1
ERBB2
ESR1
CD274
AR
APP
AKT1
MYC
PTEN
CDKN2A
NFKB1
CTNNB1
MTOR
TLR4
LCN2
PTGS2
HMGB1
SIRT1
IFNG
JAK2
MMP2
EZH2
MAPK1
CDKN1A
SOD1
ATM
GSK3B
NQO1
HSPA5
TFRC
SP1
EP300
SQSTM1
RELA
PRNP
CAV1
JUN
FMR1
PCSK9
IDH1
BECN1
SLC7A11
GPX4
HSPB1
SOD2
TP63
MAPK3
FLT3
STAT1
NPM1
PSEN1
AURKA
FTH1
ELAVL1
METTL3
KEAP1
PARK7
GJA1
GDF15
TIMP1
SOX2
CDK1
MIR34A
CCL5
MAPK8
HNF4A
BSG
PKM
FGFR1
DNMT1
TNFSF11
NAMPT
DPP4
ZEB1
STK11
PRKAA1
SIRT3
SOCS1
HEPFAL
NEAT1
KL
SCD
CREB1
G6PD
CALR
S100A4
H19
STING1
FUS
CD36
PPARA
FABP4
HAMP
ATF4
DKK1
TRAF6
WWTR1
LGALS1
MYCN
CEBPA
FGF21
CBS
PML
CYBB
TNFAIP3
NOX4
ADAR
TGFBR1
YY1
CA9
PDGFRB
LINC01770
SYNPR-AS1
LTF
PINK1
IGF2BP3
IDH2
FASN
RUNX3
TET2
HSPA8
SREBF1
DNMT3B
SMARCB1
SKP2
MIR27A
STUB1
ALDH1A1
SPARC
BAP1
KDM1A
FANCD2
SUMO1
EPHA2
MIR29A
AVP
XPO1
SHC1
SIRT6
IRF1
USP7
MEN1
MIR214
CRYAB
SERPINF1
PVT1
ALOX5
NF2
IKBKG
ATF3
TBK1
MEG3
SNAI2
OPA1
SLC40A1
CTSB
ACSL4
CX3CL1
TRPV4
ABCC2
NR1H4
MYB
PRKCB
LAMP2
LDHA
PIM1
SPHK1
TUG1
IL37
PRMT5
SF3B1
KRT19
XBP1
HNRNPA1
GGT1
NOTCH2
ALOX15
SLC3A2
APOH
ERN1
PPP2CA
FXN
GCH1
MIR125A
DHCR7
TRIM21
CYLD
MIR150
FSCN1
NEDD4
ENO1
PEBP1
SLC1A5
NEDD4L
CD276
CP
MIR375
BMAL1
ITGA6
CYP24A1
POR
VDAC1
PTBP1
MIR137
PAX8
ANO1
TRPM7
YWHAE
UHRF1
PRDX1
IGF2BP1
PRDX6
SLC7A5
IGF2BP2
REST
MIR142
MAP3K5
MIR141
KAT5
NOX1
G3BP1
TFAP2A
PLA2G4A
FOXP1
CD82
MIR93
ALOX12
SLC11A1
MAP1LC3B
MIR15A
PITX2
ATF2
EIF2AK3
FADS2
FTL
FOXC1
ATG5
MIR144
BUB1B
FADS1
AKR1C3
NCOA4
IGFBP7
BACH1
ALKBH5
SESN2
MIR26A1
APOC1
BNIP3
ADIPOR1
LMNB1
MEF2C
MERTK
EGLN1
FH
MIR497
TXNRD1
ATF6
SRSF2
PCBP2
PLA2G6
AIM2
FPR2
PCBP1
MIR132
MIR9-1
COL5A1
FABP1
EFEMP1
KLF2
HCRT
GADD45A
PFKFB3
PANX1
CPT1A
RIPK3
FOXA2
UBE2N
MIR19A
CDC25A
GCLC
LILRB1
METTL14
SND1
PROX1
PGRMC1
YTHDF2
TRIB3
MIR338
USF1
SELENOP
STC1
SENP1
PIAS1
ATL1
MIR424
TBX5
MIR320A
GPX3
MIR106A
SAT1
BGN
CUL4B
SNHG1
MIR17HG
PLTP
KAT2A
IRF8
SYVN1
SETDB1
PLIN2
PHGDH
NAT10
MEF2A
MCOLN1
USP14
MIR326
LASP1
SETD7
GOLPH3
SLC11A2
TFR2
ATG7
SOCS2
DDR2
HNRNPM
FXR1
ERVW-1
LONP1
AHCY
MIR494
WTAP
HULC
ETV4
USP10
GSTM3
CKB
TRPM4
OTUB1
FBLN1
MIR486-1
GOT1
DNAJB6
MIR429
LCP2
TAGLN
MIR129-1
FZD7
PLAG1
PTGER3
SNHG16
KDM4A
HAS2
CEP290
ZFAS1
ARG2
STC2
NUPR1
BCAP31
MIR217
LIFR
MCM4
HMGB2
CCT3
SSBP1
CDK12
SNRPB
YTHDF1
NORAD
CYGB
CIRBP
ALDH1A3
NFE2L1
CTH
NSUN2
PDK4
AKR1C1
ALDH3A2
MIR506
MIR181B1
POLQ
ANXA3
USP11
MIR370
KDM5C
HTR2B
FCN3
AKR1C2
MIR199A2
NINJ1
TFAP2C
TRIM33
LTBP2
CRY2
TYRO3
TNFSF9
MIR302A
DUSP4
RBCK1
PDIA6
TIGAR
LPCAT1
DLD
MCU
ACO1
ALAS2
PYCR1
CAVIN1
UCHL3
PGAM5
IREB2
SLC12A5
SELENBP1
DUOX1
ABCB6
PGAM1
CISD2
SLC39A8
CASC2
MBOAT7
SLC39A7
KLF11
UCHL5
MAT2A
GSTZ1
PRMT6
SHARPIN
SENP3
JAM3
SNHG14
GABPA
YTHDC1
PDIA4
SQLE
ABCC5
PPT1
HDLBP
P4HA1
CISD1
MIR127
MIR188
FFAR2
AMBRA1
GSTO2
KLF15
SPTBN2
MIR30E
MIR425
ACSL3
RPL8
USF2
TRIM59
BNIP3L
ACSL1
CELF2
AMER1
DHODH
RAB14
EIF3H
IARS1
HACE1
CDO1
CAPG
HELLS
ZBP1
FOSL2
RETREG1
MIR491
EMP1
HJURP
STEAP3
SLC47A1
MBTPS1
LUCAT1
FDX1
MELTF
SLC27A4
CREB3
METTL16
POU2F2
YTHDC2
RBM15
RSL1D1
DPP9
QSOX1
ME1
GABARAPL1
VIRMA
HMGCL
CDK14
CST1
NGLY1
ANKRD1
MGST1
RHOT1
BCAR3
HIPK3
KLB
C19orf12
ZNF350
ITGB8
TRIM26
SRXN1
GLS2
DECR1
CPEB4
TRIM11
PAQR3
BTF3
AKAP1
FGF4
ADCY10
STEAP1
DPEP1
FHOD1
CPEB1
LACTB
CDH4
TRIM3
FTMT
MIR324
GPM6A
SEMA5A
CERS6
HLF
PDE3B
FAM120A
ZEB1-AS1
HCAR1
TTBK2
FKBP3
MAP1LC3C
MAFG
MIR208A
GPD2
STYK1
GABPB1
BNC1
CHAC1
FBXO31
SLC25A10
USP19
HMGCS1
MPC1
KLF14
SC5D
PNO1
ABCB10
DDHD2
C1QTNF6
USP3
NDUFA4
SCARA5
KDM3B
DAZAP1
NFS1
COPZ1
UFL1
GALNT14
FUNDC1
AFF3
MIR432
SLC6A14
MIR431
USP48
ACADSB
CHMP1A
LINC01133
CPLX2
DUXAP8
ALG3
LINC00460
MIR362
OTUD5
OPN3
MKRN1
HSDL2
POLE2
SOX15
CMTM5
CDCA7
ELK4
PHKG2
ATXN8OS
MAL2
SPC25
NDFIP1
ZDHHC8
LPCAT3
SEC24B
MEX3A
CRIM1
HIVEP3
DNAJC12
RBMS1
PCDH7
CARS1
CHPF
MIR509-3
MTCH1
NKAP
MYEOV
DSCAM-AS1
ASAH2
PDSS2
MNT
BEX1
ACOT7
ECH1
GPX7
SLC2A12
ZC3H13
CEPT1
CHMP6
MIR1287
COX7A1
TRIM7
SELENOK
TBRG4
KCTD10
HCG18
SNHG4
SGK2
NSUN5
PIR
IQANK1
NADK
SCUBE3
ISYNA1
PROM2
HECW1
ISCA2
SMG9
RAB17
USP35
MIOX
HSD17B11
LINC00472
MIR4443
TRIM36
BICDL3P
MEG8
HECTD3
MIR210HG
FLVCR2
SLC27A5
MIR552
YY2
ARPC1A
TRIM6
TRIM69
MIR761
MIR593
PCBP3
METTL17
MIR1231
SPINK2
KBTBD7
ARHGAP6
TFCP2L1
APOL3
BBOX1-AS1
MILIP
FLRT2
PCDH20
TMEM164
MIR147A
SLC38A5
MIR486-2
CYB5R1
TCL6
CERS6-AS1
PRRX2
C1QL3
COMMD10
MITD1
MIR509-1
POU6F1
PRMT9
UTP11
LRFN5
SLAMF8
TRIM54
SLC35F2
MIR587
TTC7B
ZNF8
MIR656
MMD
PEDS1
PSMA3-AS1
CISD3
ZDHHC16
PDP2
ADAMTS9-AS1
CACNA1G-AS1
ROR1-AS1
FOXN4
PCDHB14
MIR670
ITGB2-AS1
ASMTL-AS1
ZSCAN25
HDDC3
MIR3200
PTPRG-AS1
NEWENTRY
OGFRP1
FAM230B
OTUD6B-AS1
MIR4735
SDCBP2-AS1
A2M-AS1
H3P16
MIR509-2
LINC00239
LINC01833
LINC00336
SNAI3-AS1
ARGLU1-DT
GABPB1-AS1
PGM5P3-AS1
LINC02587
SNORA56
MIR3938
IFITM9P
LINC00616
ACSL5
ACSL6
CHMP5
COQ2
FDFT1
GCLM
GSS
HMGCR
MAP1LC3A
SAT2
SLC38A1
SLC39A14
TF
VDAC2
VDAC3
MIR7-3HG
MIR522
SCARNA5
SOD2-OT1
OIP5-AS1
BDNF-AS
MIR6852
CERNA3
GAS5
FBXW7
LINC01614
LINC01224
MDM2
SNHG7
TRC-GCA24-1
ARHGEF26-AS1
LINC00665
TRA-TGC7-1
MIR133B
TMPO-AS1
LINC01503
TRU-TCA1-1
LINC01857
SNORD15A
MIAT
GRIK1-AS2
MIRLET7C
MIR4668
MIR758
HNRNPC
RBMX
MIR100HG
CCDC144NL-AS1
ARRDC1-AS1
H1-2
H1-3
H2AX
LINC02605
SNCA
LASTR
CBSLR
HOTAIRM1
LIPE-AS1
LINC01871
ACTB
KRT18
ALB
KRT14
EEF1A1
KRT16
KRT6B
MIR23A
CYTOR
KTN1-AS1
PGR-AS1
LINC00462
DLEU1
MIR193A
LINC00324
SNHG10
LINC01063
LINC00205
RMST
SFTA1P
SLCO4A1-AS1
SNHG17
PELATON
LINC02446
C1RL-AS1
MIR545
APEX1
HNRNPD
HSPA9
ZNF667-AS1
ASCL4
MAPT-AS1
VIM
ATP5F1A
ATP5F1B
IGKC
IGHG4
MIR655
XRCC6
ATG16L1
ZFP36
MIR181D
MYLK-AS1
MIR373
NCK1-DT
SCARNA22
MIR507
H2AC1
CRMA
RPL5
LINC03122
MIR155HG
LINC00968
MFGE8
RACK1
RPL7
RPS3A
MIR122
MIR372
MIR4465
PTGES2-AS1
LINC01436
MIR1273C
FOXC2-AS1
MIR15B
EEF2
EHMT2
KMT2D
UBE2G2
UBE2J2
MARCHF6
LINC00511
LOC654780
CASK
KRT1
ETFA
KRT17
KRT5
MDM4
MCM5
CSTA
TUBA1B
KRT10
SRPK1
KRT6A
KRT9
TAX1BP1
KRT2
GRK4
CALCOCO2
DCD
SQOR
H4C1
PM20D1
GTF3C4
IGHG1
SERPINB12
NOL10
H2BC12
MIR365A
LINC00092
MIR9-2
MIR9-3
MYH16
DDX11-AS1
IGKV2D-40
IGKV2-40
IGKV3D-20
MIR365B
LINC01836
LINC02154
HNRNPA2B1
ITCH
BIRC5
WDR5
ELOC
RARS2
TAF15
CUL9
HRNR
MIR10B
MIR30B
MIRLET7B
SNHG6
MIR1-1
MIR4435-2HG
MIR1-2
HAGLROS
INKA2-AS1
BOLA3-DT
LINC02716
LINC02080
LINC01956
FOXD1-AS1
PWAR1
INSR
TYMS
HSPG2
PSAP
ALDH7A1
ERCC6
OGDH
SPTLC1
ATIC
CD59
COX4I1
CTNND1
SLC25A13
TALDO1
DDB1
PLAUR
ADAM15
CTSE
CUL4A
ITGB5
LGMN
MDH1
NPEPPS
PPIF
RBX1
H1-4
LTBP4
MYOF
TECR
UBE2D3
UBE2K
ACTR2
COX5B
EIF5
HMGB3
TIMP2
TMED10
ADSS2
PCSK6
ELOB
PARL
RPA3
TNFRSF19
DNAJC7
FKBP2
H1-5
DCAF8
TCEA1
TES
ABCF3
H1-1
IBA57
MRPL19
TBCA
ACTR1B
SH3BGRL3
PFDN6
CST4
KPRP
SPCS2
WDR76
SERF2
H1-10
MIR499A
MIR31HG
LINC01094
LINC00673
LINC00996
DNAJC3-DT
ZBTB40-IT1
MIR6825
MIR498
CDH2
USP8
YME1L1
CSRP2
HPCAL1
STOML2
SLIRP
SCGB1D2
TMED8
PWAR4
C8orf76
RPL11
MPHOSPH10
RNF182
MIR29C
MIR501
TDRKH-AS1
MIR223HG
UBC
UBE2D2
OLMALINC
ADAMTS9-AS2
ATP2A1-AS1
PRKAA2
CD44
FGD5-AS1
RSF1-IT2
