# Supplementary material for: Integrative multi-omics analysis reveals the interaction mechanisms between gut microbiota metabolites and ferroptosis in rheumatoid arthritis
Source: Front Immunol. 2025 Jul 9;16:1608262. doi: 10.3389/fimmu.2025.1608262 (PMC12283288; doi:10.3389/fimmu.2025.1608262)
Supplement: Supplementary file 2 [file Table2.xlsx]

## Sheet: Sheet1
Supplementary Table 2. Molecular docking parameters and corresponding results.
Ligand	Protein	PDB ID	Binding energy (kcal/mol)	Interacting residues	Protein pocket coordinates	Grid box size
Diosgenin	GPX3	2r37	-8.4	GLY-61, ARG-21	X=10.917, Y=-14.738, Z=-22.564	131×143×188
DIF-3	MYC	6g6k	-5.41	GLU-957 , GLU-964	X=-57.517, Y=-56.506, Z=-55.147	130×119×291
