# Supplementary material for: Integrative multi-omics analysis reveals the interaction mechanisms between gut microbiota metabolites and ferroptosis in rheumatoid arthritis
Source: Front Immunol. 2025 Jul 9;16:1608262. doi: 10.3389/fimmu.2025.1608262 (PMC12283288; doi:10.3389/fimmu.2025.1608262)
Supplement: Supplementary file 3 [file Table3.xlsx]

## Sheet: Sheet1
Supplementary Table 3. MMGBSA binding free energy of GPX3-Diosgenin complexes.
Parameter	GPX3-Diosgenin (kcal/mol)
ΔVDWAALS	-28.65
ΔEEL	-11.31
ΔEGB	19.98
ΔESURF	-3.53
ΔGGAS	-39.97
ΔGSOLV	16.45
ΔTOTAL	-23.52
Note: ΔVDWAALS: van der Waals energy; ΔEEL: electrostatic energy; ΔEGB: polar solvation energy; ΔESURF: nonpolar solvation energy; ΔGGAS: molecular mechanics energy; ΔGSOLV: solvation energy; ΔTOTAL: total binding free energy.
